# Supplementary material for: Coordination Cage‐Based Emulsifiers: Templated Formation of Metal Oxide Microcapsules Monitored by In Situ LC‐TEM
Source: Chemistry. 2021 Dec 21;28(5):e202103406. doi: 10.1002/chem.202103406 (PMC9299919; doi:10.1002/chem.202103406)
Supplement: Supplementary file 2 — Supporting Information [file CHEM-28-0-s001.zip]

Archive with 3 entries (3 files):
- Saha_Clever_supp_movie_ZrO2_3.mp4
- Saha_Clever_supp_movie_TiO2_2.mp4
- Saha_Clever_supp_movie_TiO2_1.mp4
